# Supplementary material for: Kveik Brewing Yeasts Demonstrate Wide Flexibility in Beer Fermentation Temperature Tolerance and Exhibit Enhanced Trehalose Accumulation
Source: Front Microbiol. 2022 Mar 16;13:747546. doi: 10.3389/fmicb.2022.747546 (PMC8966892; doi:10.3389/fmicb.2022.747546)
Supplement: Supplementary file 1 [file Table_1.XLSX]

## Sheet: barret_variants_2
Supplementary Table S2. SNPs identified in selected kveik genes assocated with maltotriose, flavour metabolite and trehalose metabolism. S288c gene sequences were used as references.
	Gene name	GeneID	Chromosome	Nucleotide variation	Amino acid variation	Variants reported in beer yeasts	Cali	Vermont	Kolsch	St. Lucifer	Hornindal 1	Laerdal 2	Granvin 1	Voss 1	Hornindal 2	Stordal Ebbegarden 1
Maltotriose and trehalose transport
	AGT1	YGR289C	chrVII	c.1805C>T	p.Ser602Phe	This work	0/0/0/0	0/0/0/0	0/0/0/0	0/0	0/0/0/0	0/0/0/0	0/0/0/0	0/0/1/1	0/0/0/0	0/0/0/0
	AGT1	YGR289C	chrVII	c.1784C>A	p.Ala595Asp	Vidgren et al. (2005); This work	0/0/0/0	1/1/1/1	1/1/1/1	0/0	0/0/0/0	0/0/0/0	0/0/0/0	0/0/0/0	0/0/0/0	0/0/0/0
	AGT1	YGR289C	chrVII	c.1772delA	p.His591fs (frame shift)	This work	0/0/0/0	0/0/0/0	0/0/0/0	0/0	0/0/0/0	0/0/0/0	0/0/0/0	0/0/1/1	0/0/0/1	0/0/0/0
	AGT1	YGR289C	chrVII	c.1667C>G	p.Thr556Ser	Vidgren et al. (2005); Smit et al. (2008); This work	1/1/1/1	1/1/1/1	1/1/1/1	0/0	0/0/1/1	0/0/1/1	1/1/1/1	0/0/1/1	0/0/1/1	0/0/0/0
	AGT1	YGR289C	chrVII	c.1643T>C	p.Val548Ala	Vidgren et al. (2005; 2014); This work	0/0/0/0	0/0/0/0	0/0/0/0	0/0	0/0/0/1	0/0/0/0	0/0/0/0	0/0/0/0	0/0/0/1	0/0/0/0
	AGT1	YGR289C	chrVII	c.1525C>A	p.Leu509Ile	Vidgren et al. (2005); This work	1/1/1/1	1/1/1/1	1/1/1/1	0/0	0/1/1/1	0/0/1/1	1/1/1/1	0/0/1/1	0/1/1/1	0/0/0/1
	AGT1	YGR289C	chrVII	c.1461_1462delTGinsAA	p.Ala488Thr	Vidgren et al. (2005); This work	1/1/1/1	1/1/1/1	1/1/1/1	0/0	1/1/1/1	0/0/1/1	1/1/1/1	0/0/1/1	1/1/1/1	0/0/0/0
	AGT1	YGR289C	chrVII	c.1342A>G	p.Ile448Val	Vidgren et al. (2005); This work	1/1/1/1	0/0/0/0	0/0/0/0	1/1	0/0/1/1	0/0/1/1	0/0/0/0	0/0/0/0	0/0/0/0	0/1/1/1
	AGT1	YGR289C	chrVII	c.1236C>G	p.Tyr412* (stop gained)	This work	0/0/0/0	0/0/0/0	0/0/0/0	0/0	0/0/0/0	0/0/0/0	0/0/0/0	0/0/0/0	0/0/1/1	0/0/0/0
	AGT1	YGR289C	chrVII	c.1175_1176insT	p.Glu395fs (frame shift)	Vidgren et al. (2005)(STOP); This work	0/0/0/0	0/0/0/0	0/0/0/0	1/1	0/0/0/0	0/0/1/1	0/0/0/0	0/0/0/0	0/0/0/0	0/1/1/1
	AGT1	YGR289C	chrVII	c.1123A>G	p.Thr375Ala	Vidgren et al. (2005); This work	1/1/1/1	0/0/0/0	0/0/0/0	1/1	0/0/1/1	0/0/1/1	0/0/0/0	0/0/0/0	0/0/0/0	0/1/1/1
	AGT1	YGR289C	chrVII	c.997G>A	p.Val333Ile	Vidgren et al. (2005); This work	1/1/1/1	1/1/1/1	1/1/1/1	0/0	0/0/1/1	0/0/1/1	0/0/0/0	0/0/0/0	0/0/0/1	0/0/0/0
	AGT1	YGR289C	chrVII	c.927T>G	p.Asp309Glu	This work	0/0/0/0	0/0/0/0	0/0/0/0	0/0	0/0/0/1	0/0/1/1	0/0/0/0	0/0/0/0	0/0/0/0	0/1/1/1
	AGT1	YGR289C	chrVII	c.827G>A	p.Gly276Asp	Vidgren et al. (2005); This work	0/0/0/0	0/0/0/0	0/0/0/0	1/1	0/0/0/0	0/0/0/0	0/0/0/0	0/0/0/0	0/0/0/0	0/0/0/0
	AGT1	YGR289C	chrVII	c.812G>A	p.Gly271Glu	This work	0/0/0/0	0/0/0/0	0/0/0/0	0/0	0/0/0/0	0/0/0/0	0/0/0/0	0/0/1/1	0/0/0/0	0/0/0/0
	AGT1	YGR289C	chrVII	c.592A>G	p.Ile198Val	Vidgren et al. (2005); This work	1/1/1/1	1/1/1/1	1/1/1/1	0/0	0/0/1/1	0/0/1/1	1/1/1/1	1/1/1/1	0/1/1/1	0/0/0/1
	AGT1	YGR289C	chrVII	c.523A>C	p.Thr175Pro	Vidgren et al. (2005); This work	1/1/1/1	1/1/1/1	1/1/1/1	0/0	0/1/1/1	0/0/1/1	1/1/1/1	1/1/1/1	0/1/1/1	0/0/0/0
	AGT1	YGR289C	chrVII	1,c.504G>T; 2,c.504G>A	p.Met168Ile	This work	1/1/1/1	2/2/2/2	2/2/2/2	0/0	0/0/0/0	0/0/0/0	0/0/0/0	0/0/0/0	0/0/0/0	0/0/0/0
	AGT1	YGR289C	chrVII	c.491_492delTTinsAA	p.Leu164Gln	Vidgren et al. (2005); This work	1/1/1/1	1/1/1/1	1/1/1/1	1/1	1/1/1/1	0/0/1/1	1/1/1/1	1/1/1/1	1/1/1/1	0/1/1/1
	AGT1	YGR289C	chrVII	c.491_493delTTCinsAAT	p.Leu164* (stop gained)	This work	0/0/0/0	0/0/0/0	0/0/0/0	0/0	0/0/0/0	0/0/1/1	0/0/0/0	0/0/0/0	0/0/0/0	0/1/1/1
	AGT1	YGR289C	chrVII	c.305A>T	p.Lys102Ile	Vidgren et al. (2005); This work	1/1/1/1	1/1/1/1	1/1/1/1	0/0	0/0/1/1	0/0/1/1	0/0/0/0	0/0/0/0	0/0/0/1	0/0/0/0
	AGT1	YGR289C	chrVII	c.249T>A	p.Asp83Glu	Vidgren et al. (2005); This work	0/0/0/0	0/0/0/0	0/0/0/0	1/1	0/0/0/1	0/0/1/1	0/0/0/0	0/0/0/0	0/0/0/0	0/1/1/1
	AGT1	YGR289C	chrVII	c.238G>A	p.Ala80Thr	Vidgren et al. (2005); This work	1/1/1/1	1/1/1/1	1/1/1/1	0/0	0/0/0/1	0/0/1/1	0/0/0/0	0/0/0/0	0/0/0/1	0/0/0/0
	AGT1	YGR289C	chrVII	c.233T>C	p.Met78Thr	Vidgren et al. (2005); This work	1/1/1/1	1/1/1/1	1/1/1/1	0/0	0/1/1/1	0/0/1/1	1/1/1/1	1/1/1/1	0/1/1/1	0/0/0/0
	AGT1	YGR289C	chrVII	c.220G>A	p.Val74Met	Vidgren et al. (2005); This work	0/0/0/0	0/0/0/0	0/0/0/0	1/1	0/0/0/1	0/0/1/1	0/0/0/0	0/0/0/0	0/0/0/0	0/1/1/1
	AGT1	YGR289C	chrVII	c.176C>T	p.Thr59Ile	Vidgren et al. (2005); This work	0/0/0/0	1/1/1/1	1/1/1/1	0/0	0/0/0/0	0/0/0/0	0/0/0/0	0/0/0/0	0/0/0/0	0/0/0/0
	AGT1	YGR289C	chrVII	c.134A>G	p.Lys45Arg	Vidgren et al. (2005); This work	0/0/0/0	1/1/1/1	1/1/1/1	0/0	0/0/0/0	0/0/0/0	0/0/0/0	0/0/0/0	0/0/0/0	0/0/0/0
Trehalose synthesis and degradation genes
	TPS1	YBR126C	chrII	c.641G>A	p.Gly214Glu	N	0/0/0/0	0/0/0/0	0/0/0/0	0/1	0/0/0/0	0/0/0/0	0/0/0/0	0/0/0/0	0/0/0/0	0/0/0/0
	TPS1	YBR126C	chrII	c.637G>A	p.Val213Ile	N	0/0/1/1	0/0/0/0	0/0/0/0	0/0	0/0/0/0	0/0/0/0	0/0/0/0	0/0/0/0	0/0/0/0	0/0/0/0
	TPS1	YBR126C	chrII	c.428C>G	p.Ala143Gly	N	1/1/1/1	0/0/1/1	0/0/1/1	0/0	0/0/0/0	0/0/0/0	0/0/0/0	0/0/0/0	0/0/0/0	0/0/0/0
	TPS1	YBR126C	chrII	c.50A>G	p.Asn17Ser	N	0/0/0/0	0/0/0/0	0/0/0/0	0/0	0/0/0/1	0/0/1/1	0/0/0/0	0/0/0/0	0/0/0/0	0/0/0/0
	TPS2	YDR074W	chrIV	c.121A>T	p.Thr41Ser	N	0/0/0/0	0/0/0/1	0/0/0/1	0/0	0/0/0/0	0/0/0/0	0/0/0/0	0/0/0/1	0/0/0/0	0/0/0/0
	TPS2	YDR074W	chrIV	c.143T>A	p.Phe48Tyr	Y	1/1/1/1	1/1/1/1	1/1/1/1	1/1	1/1/1/1	1/1/1/1	1/1/1/1	1/1/1/1	1/1/1/1	1/1/1/1
	TPS2	YDR074W	chrIV	c.173C>T	p.Ser58Phe	N	0/0/0/0	0/0/0/0	0/0/0/0	0/0	0/0/0/0	0/0/0/0	0/0/0/0	0/0/0/0	0/0/0/0	0/0/1/1
	TPS2	YDR074W	chrIV	c.292T>A	p.Leu98Ile	N	0/0/0/0	0/0/0/0	0/0/0/0	0/0	0/0/0/0	0/0/0/0	0/0/0/0	0/0/0/1	0/0/0/0	0/0/0/0
	TPS2	YDR074W	chrIV	c.377A>G	p.Gln126Arg	Y	0/0/0/0	0/0/0/0	0/0/0/0	0/1	0/0/0/0	0/0/0/0	0/0/0/0	0/0/0/0	0/0/0/0	0/0/0/0
	TPS2	YDR074W	chrIV	c.694C>A	p.Pro232Thr	N	0/0/0/0	0/0/0/0	0/0/0/0	0/0	0/0/0/0	0/0/0/0	0/0/0/0	0/0/0/1	0/0/0/0	0/0/0/0
	TPS2	YDR074W	chrIV	c.1040G>T	p.Arg347Leu	N	0/0/0/0	0/0/0/0	0/0/0/0	0/0	0/0/0/0	0/0/0/1	0/0/0/1	0/0/0/1	0/0/0/1	0/0/0/1
	TPS2	YDR074W	chrIV	c.1126G>C	p.Val376Leu	N	0/0/0/0	0/1/1/1	0/1/1/1	0/0	0/0/0/0	0/0/0/0	0/0/0/0	0/0/0/0	0/0/0/0	0/0/0/0
	TPS2	YDR074W	chrIV	c.1151C>T	p.Thr384Ile	N	0/1/1/1	0/0/0/0	0/0/0/0	0/0	0/0/0/0	0/0/0/0	0/0/0/0	0/0/0/0	0/1/1/1	0/0/0/0
	TPS2	YDR074W	chrIV	c.1252G>T	p.Val418Phe	N	0/0/0/0	0/1/1/1	0/1/1/1	0/0	0/0/0/0	0/0/0/0	0/0/0/0	0/0/0/0	0/0/0/0	0/0/0/0
	TPS2	YDR074W	chrIV	c.1400T>C	p.Leu467Ser	N	0/1/1/1	1/1/1/1	1/1/1/1	0/0	0/0/1/1	0/0/1/1	0/1/1/1	0/1/1/1	1/1/1/1	0/0/0/1
	TPS2	YDR074W	chrIV	c.1624C>A	p.Gln542Lys	Y	0/0/0/0	0/0/0/0	0/0/0/0	0/1	0/1/1/1	0/0/1/1	0/0/0/1	0/0/0/0	0/0/0/0	0/0/0/1
	TPS2	YDR074W	chrIV	c.1636A>G	p.Asn546Asp	Y	1/1/1/1	1/1/1/1	1/1/1/1	1/1	1/1/1/1	1/1/1/1	1/1/1/1	1/1/1/1	1/1/1/1	1/1/1/1
	TPS2	YDR074W	chrIV	c.1645A>G	p.Met549Val	Y	0/1/1/1	0/0/0/0	0/0/0/0	0/1	0/1/1/1	1/1/1/1	0/0/1/1	0/0/0/1	0/0/0/0	1/1/1/1
	TPS2	YDR074W	chrIV	c.1699A>C	p.Lys567Gln	N	0/0/0/0	0/0/0/0	0/0/0/0	0/0	0/0/0/0	0/0/0/0	0/0/0/0	0/0/0/1	0/0/0/0	0/0/0/0
	TPS2	YDR074W	chrIV	c.2277G>A	p.Met759Ile	N	0/0/0/0	0/0/0/1	0/0/0/1	0/0	0/0/0/1	0/0/1/1	0/0/0/1	0/0/0/1	0/0/0/0	0/0/0/0
	TPS3	YMR261C	chrXIII	c.3022T>A	p.Leu1008Ile	N	1/1/1/1	0/0/0/1	0/0/0/1	0/0	0/0/0/0	0/0/0/0	0/0/0/0	0/0/0/0	0/0/0/0	0/0/0/0
	TPS3	YMR261C	chrXIII	c.2921C>T	p.Ser974Phe	N	0/0/0/0	0/1/1/1	0/1/1/1	0/0	0/0/0/0	0/0/0/0	0/0/0/0	0/0/0/0	0/0/0/0	0/0/0/0
	TPS3	YMR261C	chrXIII	c.2717G>A	p.Arg906Gln	N	0/0/0/0	0/0/0/0	0/0/0/0	0/0	0/0/0/0	0/0/0/0	0/0/0/0	0/0/1/1	0/0/0/0	0/0/0/0
	TPS3	YMR261C	chrXIII	c.2706T>A	p.Asp902Glu	Y	1/1/1/1	1/1/1/1	1/1/1/1	0/1	1/1/1/1	1/1/1/1	1/1/1/1	1/1/1/1	1/1/1/1	1/1/1/1
	TPS3	YMR261C	chrXIII	c.2500A>G	p.Ser834Gly	Y	0/0/0/0	0/0/0/0	0/0/0/0	0/0	1/1/1/1	1/1/1/1	1/1/1/1	1/1/1/1	1/1/1/1	1/1/1/1
	TPS3	YMR261C	chrXIII	c.1661G>A	p.Gly554Asp	Y	0/0/0/0	0/0/0/0	0/0/0/0	0/0	0/0/1/1	0/0/0/0	0/0/1/1	0/0/0/0	0/0/0/1	0/0/0/0
	TPS3	YMR261C	chrXIII	c.1062C>A	p.Asp354Glu	N	0/0/0/0	0/0/0/0	0/0/0/0	0/0	0/0/1/1	0/1/1/1	0/0/0/0	0/0/0/0	0/1/1/1	0/0/1/1
	TPS3	YMR261C	chrXIII	c.751C>T	p.Leu251Phe	N	0/1/1/1	0/0/0/0	0/0/0/0	0/0	0/0/0/0	0/0/0/0	0/0/0/0	0/0/0/0	0/0/0/0	0/0/0/0
	TPS3	YMR261C	chrXIII	c.238G>A	p.Val80Met	N	0/0/0/0	0/0/0/0	0/0/0/0	0/0	0/0/1/1	1/1/1/1	0/0/1/1	1/1/1/1	0/1/1/1	1/1/1/1
	TPS3	YMR261C	chrXIII	c.233C>T	p.Ala78Val	N	0/0/0/0	0/0/0/0	0/0/0/0	1/1	0/0/0/0	0/0/0/0	0/0/0/0	0/0/0/0	0/0/0/0	0/0/0/0
	TPS3	YMR261C	chrXIII	c.106G>T	p.Val36Leu	N	0/0/0/0	0/0/0/0	0/0/0/0	0/0	0/0/0/0	0/0/0/0	0/0/0/0	0/0/0/0	0/0/0/1	0/0/0/0
	TPS3	YMR261C	chrXIII	c.55G>A	p.Asp19Asn	N	0/0/0/0	0/0/0/0	0/0/0/0	1/1	0/0/0/0	0/0/0/0	0/0/0/0	0/0/0/0	0/0/0/0	0/0/0/0
	TSL1	YML100W	chrXIII	c.215G>T	p.Arg72Met	N	0/0/0/0	0/0/0/0	0/0/0/0	0/0	0/0/0/0	0/0/0/0	0/0/0/0	0/0/0/0	0/0/0/1	0/0/0/0
	TSL1	YML100W	chrXIII	c.290T>C	p.Val97Ala	N	0/0/0/1	0/0/0/0	0/0/0/0	0/0	0/0/0/0	0/0/0/0	0/0/0/0	0/0/0/0	0/0/0/0	0/0/0/0
	TSL1	YML100W	chrXIII	c.301A>G	p.Ile101Val	N	0/0/0/0	0/0/0/0	0/0/0/0	0/0	0/1/1/1	0/0/0/1	0/0/1/1	0/0/0/1	0/0/0/0	0/0/0/0
	TSL1	YML100W	chrXIII	c.352A>G	p.Ser118Gly	N	0/0/0/0	0/1/1/1	0/1/1/1	0/0	0/0/0/0	0/0/0/0	0/0/0/0	0/0/0/0	0/0/0/0	0/0/0/0
	TSL1	YML100W	chrXIII	c.370C>T	p.Pro124Ser	N	0/0/0/0	0/0/0/0	0/0/0/0	0/0	0/0/0/0	0/0/0/0	0/0/0/0	0/0/0/0	0/0/1/1	0/0/0/0
	TSL1	YML100W	chrXIII	c.418A>G	p.Ile140Val	N	0/0/0/0	0/0/0/0	0/0/0/0	0/0	0/1/1/1	0/0/0/1	0/0/0/1	0/0/0/1	0/0/0/0	0/0/0/0
	TSL1	YML100W	chrXIII	c.514A>G	p.Thr172Ala	Y	0/0/0/0	0/1/1/1	0/1/1/1	1/1	0/1/1/1	0/0/0/1	0/0/0/0	0/0/0/1	0/1/1/1	0/1/1/1
	TSL1	YML100W	chrXIII	c.527A>G	p.Lys176Arg	N	0/0/0/0	0/0/0/0	0/0/0/0	0/0	0/0/0/0	0/0/0/0	0/0/0/0	0/0/0/0	0/0/1/1	0/0/0/0
	TSL1	YML100W	chrXIII	c.707G>A	p.Gly236Glu	N	0/0/0/1	0/0/0/0	0/0/0/0	0/0	0/0/0/0	0/0/0/0	0/0/0/0	0/0/0/0	0/0/0/0	0/0/0/0
	TSL1	YML100W	chrXIII	c.727A>T	p.Ile243Phe	N	0/0/0/0	0/0/0/0	0/0/0/0	0/0	0/1/1/1	0/0/0/1	0/0/0/0	0/0/0/1	0/0/0/0	0/0/0/0
	TSL1	YML100W	chrXIII	c.767A>C	p.Lys256Thr	Y	0/0/0/0	0/0/0/0	0/0/0/0	0/1	0/0/0/0	0/0/0/0	0/0/0/0	0/0/0/0	0/0/0/0	0/0/0/1
	TSL1	YML100W	chrXIII	c.1,773_774delGTinsAC; c.2,773_774delGTinsGC	p.Arg258His	Y	0/0/0/0	0/0/0/0	0/0/0/0	0/0	0/0/0/0	0/0/0/0	0/0/0/0	0/0/0/0	0/0/0/0	1/2/2/2
	TSL1	YML100W	chrXIII	c.904G>A	p.Val302Ile	N	0/1/1/1	0/0/0/0	0/0/0/0	0/0	0/0/0/0	0/0/0/0	0/0/0/0	0/0/0/0	0/0/0/0	0/0/0/0
	TSL1	YML100W	chrXIII	c.1121G>A	p.Arg374His	N	0/0/0/0	0/0/0/0	0/0/0/0	0/0	0/0/0/0	0/0/0/0	0/0/0/0	0/0/0/0	0/1/1/1	0/0/0/0
	TSL1	YML100W	chrXIII	c.1244A>T	p.Asp415Val	Y	0/0/0/0	0/1/1/1	0/1/1/1	1/1	1/1/1/1	0/1/1/1	0/1/1/1	0/1/1/1	0/1/1/1	1/1/1/1
	TSL1	YML100W	chrXIII	c.1396G>A	p.Val466Ile	N	0/0/0/0	0/0/0/0	0/0/0/0	0/0	0/0/0/0	0/0/0/0	0/0/0/0	0/0/0/1	0/0/1/1	0/0/0/0
	TSL1	YML100W	chrXIII	c.1677G>C	p.Glu559Asp	N	0/0/0/0	0/0/0/0	0/0/0/0	0/1	0/0/0/1	0/0/0/1	0/0/0/0	0/0/0/0	0/1/1/1	0/0/0/0
	TSL1	YML100W	chrXIII	c.1,1965_1970delGGAGCGinsAGAACA; c.2,1965_1970delGGAGCGinsAGAACG	p.Arg657His	Y	0/0/0/1	0/0/0/0	0/0/0/0	0/0	0/0/0/1	0/0/1/1	0/0/0/1	0/0/0/1	1/2/2/2	0/0/0/0
	TSL1	YML100W	chrXIII	c.1987G>A	p.Val663Met	Y	0/0/0/0	0/0/0/0	0/0/0/0	0/0	0/0/0/0	0/0/0/0	0/0/0/0	0/0/0/1	0/0/0/0	0/0/0/0
	TSL1	YML100W	chrXIII	c.2281A>G	p.Lys761Glu	N	0/0/0/0	0/0/0/0	0/0/0/0	0/0	0/0/0/0	0/0/0/0	0/0/0/0	0/0/0/0	0/1/1/1	0/0/0/0
	TSL1	YML100W	chrXIII	c.2284G>T	p.Gly762Trp	N	0/0/0/0	0/0/0/0	0/0/0/0	0/0	0/0/0/0	0/0/0/0	0/0/0/1	0/0/0/0	0/0/0/0	0/0/0/0
	NTH1	YDR001C	chrIV	c.1840C>A	p.Pro614Thr	N	0/0/0/1	0/0/0/0	0/0/0/0	0/0	0/0/0/0	0/0/0/0	0/0/0/0	0/0/0/0	0/0/0/0	0/0/0/0
	NTH1	YDR001C	chrIV	c.1690C>T	p.His564Tyr	N	0/0/0/0	0/0/1/1	0/0/1/1	0/0	0/0/0/1	0/0/0/1	0/0/0/1	0/0/0/0	0/0/0/0	0/0/0/1
	NTH1	YDR001C	chrIV	c.1549A>G	p.Lys517Glu	N	0/0/1/1	0/0/0/0	0/0/0/1	0/0	0/0/0/0	0/0/0/0	0/0/0/0	0/0/0/0	0/0/0/0	0/0/0/0
	NTH1	YDR001C	chrIV	c.1529T>C	p.Ile510Thr	N	0/0/0/0	0/0/0/0	0/0/0/0	0/0	0/0/0/0	0/0/0/0	0/0/0/0	0/0/0/0	0/0/0/0	0/0/0/1
	NTH1	YDR001C	chrIV	c.1280G>A	p.Ser427Asn	N	0/0/0/0	0/0/0/0	0/0/0/0	0/0	0/0/0/0	0/0/0/0	0/0/0/0	0/0/0/1	0/0/0/1	0/0/0/0
	NTH1	YDR001C	chrIV	c.1213C>T	p.Leu405Phe	Y	0/0/0/0	0/0/0/1	0/0/0/1	0/0	0/1/1/1	0/0/1/1	0/1/1/1	1/1/1/1	1/1/1/1	1/1/1/1
	NTH1	YDR001C	chrIV	c.1201G>C	p.Ala401Pro	N	0/0/0/0	0/0/0/0	0/0/0/0	0/0	0/0/0/1	0/0/0/0	0/0/0/0	0/0/0/1	0/0/0/0	0/0/0/0
	NTH1	YDR001C	chrIV	c.5G>A	p.Ser2Asn	N	0/0/0/0	0/0/1/1	0/0/1/1	0/0	0/0/0/1	0/0/0/1	0/0/0/1	0/0/0/0	0/0/0/0	0/0/0/0
	NTH2	YBR001C	chrII	c.1850A>T	p.Lys617Ile	Y	0/0/0/0	0/0/0/1	0/0/0/1	1/1	0/0/0/1	0/0/0/1	0/0/0/0	0/0/0/1	0/0/0/1	0/0/0/1
	NTH2	YBR001C	chrII	c.1756T>G	p.Tyr586Asp	Y	1/1/1/1	1/1/1/1	1/1/1/1	1/1	1/1/1/1	1/1/1/1	1/1/1/1	1/1/1/1	1/1/1/1	1/1/1/1
	NTH2	YBR001C	chrII	c.1687G>A	p.Glu563Lys	Y	1/1/1/1	1/1/1/1	1/1/1/1	1/1	1/1/1/1	1/1/1/1	1/1/1/1	1/1/1/1	1/1/1/1	1/1/1/1
	NTH2	YBR001C	chrII	c.1679A>C	p.His560Pro	Y	0/0/0/0	0/0/0/0	0/0/0/0	0/1	0/0/0/0	0/0/0/0	0/0/0/0	0/0/0/0	0/0/0/0	0/0/0/0
	NTH2	YBR001C	chrII	c.1413T>A	p.Asn471Lys	N	0/0/0/0	0/0/0/0	0/0/0/0	0/0	0/0/0/1	0/0/0/1	1/1/1/1	0/0/0/0	0/0/0/0	0/0/0/0
	NTH2	YBR001C	chrII	c.1333T>C	p.Ser445Pro	Y	0/0/0/0	0/0/0/0	0/0/0/0	1/2	0/0/0/0	0/0/0/0	0/0/0/0	0/0/0/0	0/0/0/0	0/0/0/0
	NTH2	YBR001C	chrII	c.1333T>C	p.Ser445Pro	Y	1/1/1/1	1/1/1/1	1/1/1/1	0/0	1/1/1/1	1/1/1/1	1/1/1/1	1/1/1/1	1/1/1/1	1/1/1/1
	NTH2	YBR001C	chrII	c.1236G>T	p.Leu412Phe	Y	1/1/1/1	1/1/1/1	1/1/1/1	1/1	1/1/1/1	1/1/1/1	1/1/1/1	1/1/1/1	1/1/1/1	1/1/1/1
	NTH2	YBR001C	chrII	c.742G>A	p.Gly248Ser	Y	0/0/0/0	0/0/1/1	0/0/1/1	1/1	0/0/1/1	0/0/1/1	1/1/1/1	0/0/0/1	0/0/1/1	0/0/0/1
	NTH2	YBR001C	chrII	c.523G>A	p.Val175Ile	N	0/0/0/0	0/0/0/0	0/0/0/0	0/0	0/0/0/0	0/0/0/0	0/0/0/0	0/0/0/1	0/0/0/0	0/0/0/0
	NTH2	YBR001C	chrII	c.491C>A	p.Thr164Lys	N	0/0/0/0	0/0/0/0	0/0/0/0	0/0	0/0/0/0	0/0/0/0	1/1/1/1	0/0/0/0	0/0/0/0	0/0/0/0
	NTH2	YBR001C	chrII	c.269G>C	p.Ser90Thr	N	0/0/0/0	0/0/0/0	0/0/0/0	0/0	0/0/0/0	0/0/0/0	1/1/1/1	0/0/0/0	0/0/0/0	0/0/0/0
	NTH2	YBR001C	chrII	c.88G>A	p.Gly30Ser	Y	0/0/0/1	0/0/0/1	0/0/0/0	1/1	0/0/0/1	0/0/0/1	0/0/0/0	0/0/0/1	0/0/0/1	0/0/0/1
	ATH1	YPR026W	chrXVI	c.92G>A	p.Gly31Asp	N	1/1/1/1	1/1/1/1	1/1/1/1	1/1	1/1/1/1	1/1/1/1	1/1/1/1	1/1/1/1	1/1/1/1	1/1/1/1
	ATH1	YPR026W	chrXVI	c.238G>A	p.Ala80Thr	N	0/0/0/0	0/0/0/1	0/0/0/1	0/0	0/0/0/0	0/0/0/0	0/0/0/0	0/0/0/0	0/0/0/0	0/0/0/0
	ATH1	YPR026W	chrXVI	c.325G>A	p.Glu109Lys	N	1/1/1/1	0/1/1/1	0/1/1/1	0/0	0/0/0/0	0/0/0/0	0/0/0/0	0/0/1/1	0/0/0/0	0/0/0/1
	ATH1	YPR026W	chrXVI	c.490G>A	p.Gly164Ser	N	0/1/1/1	0/1/1/1	0/1/1/1	0/0	0/0/0/0	0/0/0/0	0/0/0/0	0/0/0/1	0/0/0/0	0/0/0/0
	ATH1	YPR026W	chrXVI	c.1144G>A	p.Glu382Lys	N	0/0/0/0	0/0/0/0	0/0/0/0	0/0	0/0/0/0	0/0/0/1	0/0/0/0	0/0/0/0	0/0/0/0	0/0/0/0
	ATH1	YPR026W	chrXVI	c.1156G>A	p.Val386Ile	Y	0/0/1/1	0/1/1/1	0/1/1/1	0/1	0/0/0/0	0/0/0/0	0/0/0/0	0/0/0/0	0/0/0/0	0/0/1/1
	ATH1	YPR026W	chrXVI	c.1283G>A	p.Gly428Asp	Y	0/0/1/1	0/0/0/1	0/0/0/1	0/0	0/1/1/1	1/1/1/1	1/1/1/1	0/1/1/1	1/1/1/1	0/0/1/1
	ATH1	YPR026W	chrXVI	c.1489G>A	p.Val497Met	N	0/0/0/0	0/0/0/0	0/0/0/0	0/0	0/0/0/1	0/0/0/0	0/0/0/0	0/0/0/1	0/0/0/0	0/0/0/0
	ATH1	YPR026W	chrXVI	c.1705T>G	p.Cys569Gly	N	0/0/0/0	0/0/0/0	0/0/0/0	0/0	0/0/0/1	0/0/0/0	0/0/0/0	0/0/0/0	0/0/0/0	0/0/0/0
	ATH1	YPR026W	chrXVI	c.1718delG	p.Gly573fs	N	0/1/1/2	0/0/0/2	0/0/0/2	0/0	0/0/0/0	0/0/0/0	0/0/0/0	0/0/0/0	0/0/0/0	0/0/0/0
	ATH1	YPR026W	chrXVI	c.2069T>A	p.Ile690Asn	N	0/0/0/0	0/0/0/0	0/0/0/0	0/0	0/0/0/0	0/0/0/0	0/0/0/0	0/0/0/0	0/0/0/0	0/0/0/1
	ATH1	YPR026W	chrXVI	c.2443G>T	p.Gly815Cys	N	0/0/0/1	0/0/0/0	0/0/0/0	0/0	0/0/0/0	0/0/0/0	0/0/0/0	0/0/0/0	0/0/0/0	0/0/0/0
	ATH1	YPR026W	chrXVI	c.2764C>G	p.Arg922Gly	N	0/0/0/0	0/0/0/0	0/0/0/0	0/1	0/0/0/0	0/0/0/0	0/0/0/0	0/0/0/0	0/0/0/0	0/0/0/0
	ATH1	YPR026W	chrXVI	c.2929G>A	p.Val977Ile	N	0/0/1/1	0/0/0/0	0/0/0/0	0/0	0/0/0/0	0/0/0/0	0/0/0/0	0/0/0/1	0/0/0/0	0/0/0/0
	ATH1	YPR026W	chrXVI	c.3322G>T	p.Asp1108Tyr	N	0/0/0/0	0/0/0/1	0/0/0/1	0/0	0/0/0/0	0/0/0/0	0/0/0/0	0/0/0/0	0/0/0/0	0/0/0/0
	ATH1	YPR026W	chrXVI	c.3394A>G	p.Asn1132Asp	N	0/0/0/0	0/0/0/0	0/0/0/0	0/0	0/1/1/1	0/1/1/1	1/1/1/1	0/0/0/0	0/0/0/1	0/0/0/1
	ATH1	YPR026W	chrXVI	c.3434G>A	p.Ser1145Asn	N	0/0/0/0	0/0/0/0	0/0/0/0	0/0	0/0/1/1	0/0/0/1	0/1/1/1	0/0/0/0	0/0/0/0	0/0/0/0
	ATH1	YPR026W	chrXVI	c.3514G>A	p.Asp1172Asn	N	0/0/0/0	0/0/0/1	0/0/0/1	0/0	0/0/0/0	0/0/0/0	0/0/0/0	0/0/0/0	0/0/0/0	0/0/0/0
	ATH1	YPR026W	chrXVI	c.3596A>G	p.Asn1199Ser	N	0/0/0/0	0/0/0/0	0/0/0/0	0/0	0/0/1/1	0/0/0/1	0/1/1/1	0/0/0/0	0/0/0/0	0/0/0/0
		Unique to Cali, Vermont or Kolsch
		Unique to St. Lucifer
		Unique to kveik strains
	N	SNP not reported in SGD
	Y	SNP reported in SGD
	0	Absence of SNP
	1 , 2, or 3	Presence of SNP
	Blue = known post-translational modification site (phosphorylation)
