# Supplementary material for: Kveik Brewing Yeasts Demonstrate Wide Flexibility in Beer Fermentation Temperature Tolerance and Exhibit Enhanced Trehalose Accumulation
Source: Front Microbiol. 2022 Mar 16;13:747546. doi: 10.3389/fmicb.2022.747546 (PMC8966892; doi:10.3389/fmicb.2022.747546)
Supplement: Supplementary file 2 [file Table_2.XLSX]

## Sheet: Sheet1
Strains	Chromosomes																Reference
	I	II	III	IV	V	VI	VII	VIII	IX	X	XI	XII	XIII	XIV	XV	XVI
Hornindal 1	4n	4n	4n	4n	4n	4n	4n	4n	4n+1	4n	4n	4n	4n	4n	4n	4n	This work;Preiss et al. 2018
Hornindal 2	4n	4n	4n	4n	4n	4n	4n	4n	4n	4n	4n	4n	4n	4n	4n	4n	This work; Preiss et al. 2018
Voss 1	4n	4n	4n	4n	4n	4n	4n	4n	4n+1	4n	4n	4n	4n	4n	4n	4n	This work; Preiss et al. 2018
Granvin 1	4n-1	4n	4n	4n	4n	4n	4n	4n	4n+1	4n	4n	4n	4n	4n	4n	4n	This work; Preiss et al. 2018
Stordal Ebbegarden 1	4n	4n	4n-1	4n	4n	4n	4n	4n	4n	4n	4n	4n	4n	4n	4n	4n	This work; Preiss et al. 2018
Laerdal 2	4n	4n	4n	4n	4n	4n	4n	4n	4n	4n	4n	4n	4n	4n	4n	4n	This work; Preiss et al. 2018
Cali	4n-1	4n	4n-1	4n	4n-1	4n	4n	4n	4n	4n	4n	4n	4n	4n	4n	4n	This work
Vermont	4n	4n	4n	4n	4n-1	4n	4n-1	4n	4n	4n-1	4n	4n-1	4n	4n-1	4n	4n	This work
Kolsch	4n-1	4n+1	4n	4n	4n	4n	4n	4n	4n	4n	4n	4n	4n	4n	4n	4n	This work
St. Lucifer	2n	2n	2n	2n	2n	2n	2n	2n	2n	2n	2n	2n	2n	2n	2n	2n	This work
Suoma Hiiva	4n	4n	4n	4n	4n	4n	4n	4n+1	4n-1	4n	4n	4n	4n	4n	4n	4n	This work
Listed genes in this study present on corresponding chromosomes
		NTH2		NTH1	BMH1		AGT1/MAL11		BCY1				TSL1			ATH1
		TPS1		TPS2									TPS3
				BMH2
